# Supplementary material for: Hypocalcemia in Dialysis Is Not Associated with Increased Mortality: Evidence from a Population-Based Cohort
Source: Nutrients. 2026 Apr 28;18(9):1386. doi: 10.3390/nu18091386 (PMC13164701; doi:10.3390/nu18091386)
Supplement: Supplementary file 1 [file nutrients-18-01386-s001.zip]

Archive with 1 entries (1 files):
- nutrients-4239416-supplementary.pdf
